# Supplementary material for: BRG1 (SMARCA4) Status Dictates the Response to EGFR Inhibitors in Wild-Type EGFR Non-Small Cell Lung Cancer
Source: Cancers (Basel). 2025 Dec 24;18(1):62. doi: 10.3390/cancers18010062 (PMC12784900; doi:10.3390/cancers18010062)
Supplement: Supplementary file 1 [file cancers-18-00062-s001.zip]

Archive with 1 entries (1 files):
- cancers-3763874-supplementary.pdf
